# Supplementary material for: CYP26A1 Links WNT and Retinoic Acid Signaling: A Target to Differentiate ALDH+ Stem Cells in APC-Mutant CRC
Source: Cancers (Basel). 2024 Jan 7;16(2):264. doi: 10.3390/cancers16020264 (PMC10813786; doi:10.3390/cancers16020264)
Supplement: Supplementary file 1 [file cancers-16-00264-s001.zip]

Archive with 1 entries (1 files):
- cancers-2800104-supplementary.pdf
